# Supplementary material for: Youth Tobacco Control in the Digital Age: Impact of South Carolina’s Youth Tobacco Education and Vaping Cessation Social Media Programs
Source: Int J Environ Res Public Health. 2025 Feb 12;22(2):269. doi: 10.3390/ijerph22020269 (PMC11855303; doi:10.3390/ijerph22020269)
Supplement: Supplementary file 1 [file ijerph-22-00269-s001.zip]

Archive with 1 entries (1 files):
- ijerph-3384040-supplementary.pdf
